# Supplementary material for: Trypanosoma cruzi-Infected Human Macrophages Shed Proinflammatory Extracellular Vesicles That Enhance Host-Cell Invasion via Toll-Like Receptor 2
Source: Front Cell Infect Microbiol. 2020 Mar 20;10:99. doi: 10.3389/fcimb.2020.00099 (PMC7098991; doi:10.3389/fcimb.2020.00099)
Supplement: Supplementary Table 2 — Table containing sequences of the primers selected for the gene expression analysis of human macrophages stimulated with EVs derived from infected or non-infected macrophages and infected with T. cruzi strain Y trypomastigotes. [file Table_2.xlsx]

## Sheet: Proteins identified
	Proteins identified in uninfected and infected (T. cruzi Y strain) THP-1 cells EVs
								EV_THP-1_Control			EV_THP-1_Infected
	Proteins names	Accession Number	Gene ID	Alternate ID	MW	p-value	FC	C 1	C 2	Average	I 1	I 2	Average	Functions	References
1	Chaperonin HSP60	A0A2V2WTW6_TRYCR			60 kDa	0.0001	-	0	0	0	5	8	6.5	HSP60 molecules are involved in the induction of host immune responses	10.1007/978-94-007-7305-9_5
2	Puntative tryparedoxin peroxidase	A0A2V2UHE6_TRYCR			22 kDa	0.00034	-	0	0	0	3	4	3.5	parasite's antioxidant defence	10.1111/imm.12979
3	Puntative trans-sialidase Group II	A0A2V2UV35_TRYCR			82 kDa	0.0011	-	0	0	0	1	5	3	implicated in adhesion and/or internalization of T. cruzi into host cells	10.1007/978-94-007-7305-9_7
4	Flagellar calcium-biding 24kDa protein	A0A2V2V6X4_TRYCR			24 kDa	0.1	-	0	0	0	4	3	3.5	highly immunogenic in humans and has been used serodiagnosis and for monitoring efficacy of treatment	PMC228339
5	Surface protein TolT	Q4D0C6_TRYCC			33 kDa	0.1	-	0	0	0	1	1	1	produce T-cell response in mice infected with T.cruzi	PMC96784
6	Paraflagellar rod protein 2	A0A2V2VRV5_TRYCR			69 kDa	0.32	-	0	0	0	2	0	1	produce T-cell response in mice infected with T.cruzi	PMC96784
7	Filaggrin-2	FILA2_HUMAN	388698	FLG2	248 kDa	0.00028	0	0	0	0	1	0	0.5	antimicrobial activity against P. aeruginosa and other Pseudomonads	10.1371/journal.ppat.1005159
8	Dermcidin	DCD_HUMAN	117159	DCD	11 kDa	0.00028	0	0	0	0	3	4	3.5	displays antimicrobial activity thereby limiting skin infection by potential pathogens	10.1016/j.bbrc.2007.03.112
9	Serine/arginine-rich-splicing factor 7	A0A0B4J1Z1_HUMAN	6432	SRSF7	16 kDa	0.00028	0	0	0	0	4	3	3.5	could participate in protecting the heart against viral myocarditis	10.1128/JVI.02488-16
10	Epididymis secretory sperm binding protein	A0A384MDR8_HUMAN	5162	PDH8	39 kDa	0.0009	0	0	0	0	3	3	3
11	Galactokinase	GALK1_HUMAN	2584	GALK1	42 kDa	0.0009	0	0	0	0	2	4	3
12	Aflatoxin B1 aldehyde reductase member 2	ARK72_HUMAN (+1)	8574	AKR7A2	40 kDa	0.0009	0	0	0	0	3	3	3	increase of MyD88, TLR2, TLR4 and CD14 transcripts in PBMCs	10.3109/08923973.2013.803572
13	Interferon-induced protein with tetratricopeptide repeats 1	IFIT1_HUMAN	3434	IFIT1	55 kDa	0.0009	0	0	0	0	4	2	3	antiviral activity against several viruses	10.1038/emboj.2008.241
14	Histone H2A	C9J0D1_HUMAN (+2)	94239	H2AFV	13 kDa	0.0009	0	0	0	0	3	3	3	histones can be released acting as DAMPs	10.3389/fimmu.2018.01463
15	Epididymis secretory sperm binding protein	B2R6F3_HUMAN	6428	SFRS3	19 kDa	0.0029	0	0	0	0	3	2	2.5
16	Eukaryotic translation initiation factor 3 subunit I	Q53HU7_HUMAN (+1)	8668	EIF3I	36 kDa	0.0029	0	0	0	0	3	2	2.5	translocates to the cell surface upon apoptosis and enhance phagocytosis	10.1016/j.yexcr.2005.05.006
17	GMP synthase [glutamine-hydrolyzing]	GUAA_HUMAN	8833	GMPS	77 kDa	0.0029	0	0	0	0	3	2	2.5	an innate immune DNA sensor	10.1016/j.chom.2015.05.005
18	EMILIN-2	EMIL2_HUMAN	84034	EMILIN2	116 kDa	0.0029	0	0	0	0	2	3	2.5	influences platelet aggregation	10.1371/journal.pone.0115284
19	Prolactin-inducible protein	PIP_HUMAN	5304	PIP	17 kDa	0.0029	0	0	0	0	2	3	2.5	important regulator of CD4(+) Th1-cell-mediated immunity	10.1002/eji.201445078
20	Galectin 3 binding protein	A0A0S2Z3Y1_HUMAN (+1)	3959	LGALS3BP	65 kDa	0.0029	0	0	0	0	3	2	2.5	novel marker of phagolysosome lysis during the infection of host cells by T. cruzi	10.1093/glycob/cwt097
21	cDNA FLJ53587, highly similar to Surfeit locus protein 4	B7Z8F3_HUMAN (+2)	6836	SURF4	29 kDa	0.0093	0	0	0	0	2	2	2
22	Mitochondrial import receptor subunit TOM22 homolog	TOM22_HUMAN	56993	TOMM22	16 kDa	0.0093	0	0	0	0	2	2	2	depletion of tom22 reduced Chlamydia infection	10.1371/journal.ppat.0030155
23	UDP-glucose 6-dehydrogenase	UGDH_HUMAN	7358	UGDH	55 kDa	0.0093	0	0	0	0	2	2	2	upregulates in virus infection	10.1111/j.1462-5822.2008.01221.x
24	cDNA FLJ77640, highly similar to Homo sapiens copine II	A8K8A4_HUMAN (+2)	221184	CPNE2	61 kDa	0.0093	0	0	0	0	2	2	2	role in calcium-mediated intracellular processes and increasedin LPS stimulated macrophages	10.1074/jbc.M508848200
25	Branched-chain-amino-acid aminotransferase	A0A024RAV0_HUMAN	586	BCAT1	43 kDa	0.0093	0	0	0	0	2	2	2	involved in the IRG1/itaconate axis and plays a regulatory role in macrophage function	10.1038/ncomms16040
26	Isocitrate lyase	A0A2P9ADC1_HUMAN	3418	aceA	47 kDa	0.0093	0	0	0	0	2	2	2	increased in activated macrophages and involved in survival of micobacteria	10.1038/35021074
27	40S ribosomal protein S28	RS28_HUMAN	6234	RPS28	8 kDa	0.0093	0	0	0	0	2	2	2
28	cDNA FLJ78041, highly similar to Homo sapiens NADH dehydrogenase flavoprotein 2	A8K750_HUMAN (+3)	4729	NDUFV2	27 kDa	0.0093	0	0	0	0	2	2	2
29	Glia maturation factor beta	GMFB_HUMAN	2764	GMFB	17 kDa	0.0093	0	0	0	0	2	2	2	negative regulator of TLR4 signaling	10.4049/jimmunol.1203048
30	Testicular tissue protein Li 227	A0A140VK00_HUMAN	563	AZGP1	34 kDa	0.0093	0	0	0	0	2	2	2
31	cDNA FLJ76611, highly similar to Homo sapiens ribosomal protein L14	A8K3Q9_HUMAN	9045	RPL14	23 kDa	0.0093	0	0	0	0	4	0	2
32	Electron-transfer-flavoprotein alpha polypeptide isoform 1	A0A0S2Z3L0_HUMAN	2108	ETFA	35 kDa	0.00028	5	0	2	1	5	5	5	involved in atty acid β-oxidation and amino acid catabolism in the mitochondria and required for parasite growth	10.1016/j.chom.2012.11.011
33	cDNA FLJ50934, highly similar to Lamin-B1	B4DZT3_HUMAN (+1)	4001	LMNB1	43 kDa	0.00077	4.5	0	2	1	5	4	4.5	a cell surface molecule that the parasite uses to attach to host cells	10.1074/jbc.274.6.3461
34	MICOS complex subunit	B7Z1X9_HUMAN (+3)	54927	CHCHD3	16 kDa	0.002	4	0	2	1	4	4	4	parasite proteins associates with MICOS complex during parasitophorus vacuole formation	10.1128/mSphere.00183-17
35	NAD kinase 2	NAKD2_HUMAN	133686	NADK2	49 kDa	0.0053	3.5	2	0	1	4	3	3.5
36	Hemoglobin subunit alpha	A0A2R8Y7C0_HUMAN	3040	HBA2	14 kDa	0.00015	3.2	2	2	2	6	7	6.5	THP-1 cells treated with platets upregulated expression of HBA2	10.1182/blood-2011-12-396440
37	Succinate dehydrogenase	B4DYN5_HUMAN (+2)	6389	SDHA	73 kDa	0.0054	2.7	3	0	1.5	4	4	4	important regulator of inflammatory signaling	10.1016/j.cell.2016.08.064
38	Nucleophosmin	A0A0S2Z4G7_HUMAN (+3)	4869	NPM1	29 kDa	0.0021	2.2	3	2	2.5	7	4	5.5	NPM1 is requerired for NFkB binding to DNA and is a therapeutic target to cancer and viral infections	10.1093/nar/gkw1285
39	Serine/arginine-rich-splicing factor 1	J3KTL2_HUMAN (+1)	6426	SRSF1	28 kDa	0.0052	2.2	4	0	2	4	5	4.5	interacts with RIG-I to regulate type-I IFN production	10.1371/journal.pone.0115354
40	Proteasome 26S ATPase subunit 1 variant	Q53HB3_HUMAN (+1)	5720	PSME1	49 kDa	0.00083	2	4	3	3.5	8	6	7
41	L-amino-acid oxidase	OXLA_HUMAN	259307	IL4I1	63 kDa	0.0018	1.9	3	4	3.5	7	6	6.5	inhibits T cell proliferation and cytokine production and expressed in tumor-associated macrophages	10.3390/molecules22122151
42	Proteasome (Prosome, macropain) 26S subunit, ATPase, 4, isoform CRA_b	A8K2M0_HUMAN	5704	PSMC4	47 kDa	0.00013	1.8	7	4	5.5	9	11	10
43	Trifunctional enzyme subunit beta	ECHB_HUMAN	3032	HADHB	51 kDa	0.0044	1.8	4	2	3	5	6	5.5
44	Monocyte differentiation antigen CD14	B2R888_HUMAN (+1)	960	CD44	40 kDa	0.0093	1.7	2	4	3	5	5	5	increase in THP-1 treated with EVs from plasma of infected patients with Chagas disease	10.1159/000451055
45	Superoxide dismutase	Q7Z7M4_HUMAN (+1)	6648	SOD2	24 kDa	0.0013	1.6	6	4	5	9	7	8	inibition of SOD2 increases parasitic burden	10.1161/JAHA.113.000302
46	Epididymis secretory sperm binding protein	A8K401_HUMAN	5245	PHB	30 kDa	0.0013	1.6	5	5	5	10	6	8
47	Epididymis secretory sperm binding protein	A0A384MQX1_HUMAN	4000	LMNA	74 kDa	0.003	1.6	5	4	4.5	8	6	7
48	Aldehyde dehydrogenase 2 family , isoform CRA_c	A0A384NPN7_HUMAN	217	ALDH2	56 kDa	0.0034	1.6	3	5	4	5	8	6.5	increases in bacterial infection	10.1371/journal.pone.0069558
49	Heterogeneous nuclear ribonucleoprotein H	G8JLB6_HUMAN (+1)	3187	HNRNPH1	51 kDa	0.00099	1.5	6	6	6	10	8	9	involved in the RNA content of exosomes	10.1371/journal.pone.0195969
50	Epididymis secretory sperm binding protein	A0A384N6A4_HUMAN	3336	HSPE1	11 kDa	0.0023	1.5	6	5	5.5	9	7	8
51	Adenine phosphoribosyltransferase	APT_HUMAN	353	APRT	20 kDa	0.007	1.5	5	3	4	6	6	6
52	Moesin	MOES_HUMAN	4478	MSN	68 kDa	0.00017	0.3	155	149	152	41	49	45	functions as a negative regulator of virus infection and	10.1016/j.virol.2008.01.047
53	Histone H4	B2R4R0_HUMAN	121504	HIST1H4L	11 kDa	0.0046	0.3	64	66	65	18	18	18	histones can be released acting as DAMPs	10.3389/fimmu.2018.01463
54	Histone H2B type 3-B	H2B3B_HUMAN	128312	HIST3H2BB	14 kDa	0.0042	0.3	52	59	55.5	14	15	14.5	histones can be released acting as DAMPs	10.3389/fimmu.2018.01463
55	Heterogeneous nuclear ribonucleoprotein U	HNRPU_HUMAN	3192	HNRNPU	91 kDa	0.01	0.3	45	40	42.5	9	13	11	plays a role in RNA metabolism, which binds to mRNA and influences RNA transport and processing	PMC110131
56	Neuroblast differentiation-associated protein AHNAK	AHNK_HUMAN	79026	AHNAK	629 kDa	0.00021	0.2	64	65	64.5	16	13	14.5	giant protein associated with formation of pseudopod and seen in extracellular vesicles	10.18632/oncotarget.10307
57	Ezrin OS=Homo sapiens OX=9606 GN=EZR PE=1 SV=3	E7EQR4_HUMAN (+2)	7430	EZR	69 kDa	0.00036	0.2	63	63	63	14	15	14.5	regulates phago-lysosomal fusion	10.1111/j.1600-0854.2011.01158.x
58	ARP3 actin-related protein 3 homolog , isoform CRA_a	A0A024RAI1_HUMAN	10096	ACTR3	47 kDa	0.001	0.2	56	58	57	14	13	13.5	Arp2/3 complex is required for both FcγR- and CR3-mediated phagocytosis	10.1038/35008673
59	Rab GDP dissociation inhibitor	B4DLV7_HUMAN (+1)	2664	GDI1	51 kDa	0.00011	0.2	41	46	43.5	7	8	7.5	negative regulator of IFN-γ-inducible GTPases	10.1073/pnas.1510031112
60	MYO1E variant protein	Q4KMR3_HUMAN	4643	MYO1E	127 kDa	0.00055	0.2	40	43	41.5	8	8	8	regulates macrophage spreading, chemokine release and antigen presentation	10.1002/eji.201444698
61	Plexin-B2	PLXB2_HUMAN	23654	PLXNB2	205 kDa	0.0039	0.2	39	37	38	10	7	8.5	negative regulator of basal cell motility and wound healing	10.1371/journal.pone.0024795
62	Integrin alpha-L	ITAL_HUMAN	3683	ITGAL	129 kDa	0.00069	0.2	37	35	36	6	7	6.5	Integrin alpha-L/beta-2 in association with ICAM3, contributes to apoptotic neutrophil phagocytosis by macrophages	10.1007/s10495-013-0873-z
63	Phosphoglycerate kinase	V9HWF4_HUMAN	5230	HEL-S-68p	45 kDa	0.008	0.2	36	36	36	8	9	8.5	increasis in infected macrophages with Histoplasma	10.4049/jimmunol.1600342
64	Epididymis secretory sperm binding protein	A0A384MR50_HUMAN (+3)	64100	ELSPBP1	31 kDa	0.00029	0.2	35	34	34.5	6	5	5.5
65	Epididymis secretory protein Li 52	V9HWG7_HUMAN	9948	HEL-S-52	66 kDa	0.0013	0.2	31	38	34.5	6	7	6.5
66	Actin-related protein 2/3 complex subunit 2	ARPC2_HUMAN	10109	ARPC2	34 kDa	0.002	0.2	36	31	33.5	5	8	6.5	plays a role in the cytoplasmic cytoskeleton, the Arp2/3 complex also promotes actin polymerization in the nucleus, thereby regulating gene transcription and repair of damaged DNA	10.1038/s41586-018-0237-5
67	Unconventional myosin-If	MYO1F_HUMAN	4542	MYO1F	125 kDa	0.0015	0.2	33	32	32.5	6	6	6	regulates intercellular adhesion and polarization in macrophages	10.3389/fimmu.2018.03118
68	Calmodulin-3	CALM3_HUMAN (+3)	808	CALM3	17 kDa	0.0023	0.2	32	31	31.5	6	6	6	is involved in a genetic pathway that regulates the centrosome cycle and progression through cytokinesis	10.1091/mbc.e06-04-0371
69	FLJ00293 protein	Q6ZNK5_HUMAN	64005	FLJ00293	93 kDa	0.001	0.2	29	31	30	6	4	5
70	Metastasis suppressor protein 1	MTSS1_HUMAN	9788	MTSS1	82 kDa	0.0018	0.2	28	26	27	3	6	4.5
71	Urokinase plasminogen activator surface receptor	UPAR_HUMAN	5329	PLAUR	37 kDa	0.0075	0.2	28	26	27	5	6	5.5	role in the heart inflammatory response in macrophage invasion, matrix remodeling, and adhesion, phenotype modulation [54], [55]	10.1371/journal.pone.0057837
72	Raftlin	RFTN1_HUMAN	23180	RFTN1	63 kDa	0.0088	0.2	24	26	25	7	3	5	mediates internalization of TLR4 to endosomes in dendritic cells and macrophages	10.4049/jimmunol.1501734
73	60S ribosomal protein L7a	RL7A_HUMAN	6130	RPL7A	30 kDa	0.0051	0.2	25	21	23	4	4	4
74	Carboxypeptidase M	CBPM_HUMAN	1368	CPM	51 kDa	0.0041	0.2	20	20	20	3	3	3	play important roles in the control of peptide hormone and growth factor activity at the cell surface, and in the membrane-localized degradation of extracellular proteins	10.1042/BJ20021495
75	Twinfilin-2	TWF2_HUMAN	11344	TWF2	40 kDa	0.0096	0.2	16	17	16.5	3	2	2.5	play an important role in clathrin-mediated endocytosis	10.1038/sj.emboj.7601019
76	Glypican-4	GPC4_HUMAN	2239	GPC4	62 kDa	0.00011	0.1	22	28	25	3	2	2.5	the profile of proteoglycans expression is modified during monocyte transition to macrophages	10.1111/j.1365-2249.2006.03059.x
77	Acyl-CoA synthetase 4	Q8TAF6_HUMAN	2182	FACL4	74 kDa	0.00086	0.1	24	26	25	0	7	3.5	agonistsof TLRs increase ACSL4 expression	10.1074/jbc.M113.524587
78	Urokinase plasminogen activator	Q5PY49_HUMAN	5328	PLAU	46 kDa	0.00071	0.1	21	26	23.5	3	3	3	role in the heart inflammatory response in macrophage invasion, matrix remodeling, and adhesion, phenotype modulation [54], [55]	10.1371/journal.pone.0057837
79	60S acidic ribosomal protein P0	A8K4Z4_HUMAN (+1)	6175	RPLP0	34 kDa	0.00032	0.1	22	24	23	3	2	2.5
80	Coronin	B3KN06_HUMAN	11151	CORO1A	53 kDa	0.00031	0.1	20	22	21	2	2	2	required for activation of the Ca2+-dependent phosphatase calcineurin, thereby blocking lysosomal delivery of mycobacteria	10.1016/j.cell.2007.04.043
81	CD166 antigen	CD166_HUMAN	214	ALCAM	65 kDa	0.0012	0.1	19	22	20.5	3	2	2.5	Contributes to the formation and maturation of the immunological synapse	10.1182/blood-2005-09-3881
82	Transferrin receptor protein 1	TFR1_HUMAN	7037	TFRC	85 kDa	0.00072	0.1	18	21	19.5	2	2	2	Cellular uptake of iron occurs via receptor-mediated endocytosis of ligand-occupied transferrin receptor into specialized endosomes	10.1038/ng.3465
83	Uncharacterized protein	Q8TBW1_HUMAN (+1)	256815		43 kDa	0.0013	0.1	15	22	18.5	2	2	2
84	Ribosomal protein L7, isoform CRA_a	A0A024R814_HUMAN (+1)	6129	RPL7	30 kDa	0.0017	0.1	16	20	18	2	2	2
85	ADP-ribosylation factor 5	A4D0Z3_HUMAN (+1)	381	ARF5	21 kDa	0.0064	0.1	15	16	15.5	0	4	2	involved in FcgammaR-mediated phagocytosis in macrophages	PMC2193405
86	Sodium/potassium-transporting ATPase subunit beta-3	AT1B3_HUMAN	483	ATP1B3	32 kDa	0.0029	0.1	15	15	15	0	3	1.5	Ca2+-ATPases pumps out the extra Ca2+ from the intracellular milieu that helps the survivility of parasites within the host cells	10.1111/j.1365-2249.2006.03059.x
87	Ribosomal protein L4 variant	Q59GY2_HUMAN (+1)	6124	RPL4	49 kDa	0.0089	0.1	12	14	13	3	0	1.5
88	Integrin alpha-6	ITA6_HUMAN	3655	ITGA6	127 kDa	0.0067	0.09	11	12	11.5	0	2	1	involved in binding and entry of Trypanosoma in macrophages	10.1002/eji.1830230238
89	Protein FAM49B	FA49B_HUMAN	51571	FAM49B	37 kDa	0.002	0.07	12	15	13.5	0	2	1	a key regulator of actin dynamics and T cell activation	10.1073/pnas.1801340115
90	Integrin alpha-X	H3BN02_HUMAN (+1)	3687	ITGAX	129 kDa	0.00019	0	14	9	11.5	0	0	0	involved in binding and entry of Trypanosoma in macrophages	10.1002/eji.1830230238
91	Nucleoside diphosphate kinase	Q32Q12_HUMAN	4830	NME1	33 kDa	0.00019	0	12	11	11.5	0	0	0	Limiting the conversion of cytosolic ATP to other nucleoside triphosphates significantly boosts intracellular T. cruzi growth	10.1016/j.chom.2012.11.011
92	Ras-related C3 botulinum toxin substrate 1	A4D2P0_HUMAN (+1)	5879	RAC1	23 kDa	0.00019	0	12	11	11.5	0	0	0	key inphagocytosis-like mechanism in parasite invasion	10.3389/fmicb.2018.00360
93	Histone H2A type 3	H2A3_HUMAN (+1)	92815	HIST3H2A	14 kDa	0.00019	0	11	12	11.5	0	0	0	histones can be released acting as DAMPs	10.3389/fimmu.2018.01463
94	Ribosomal protein L30, isoform CRA_b	A0A024R9D3_HUMAN	6156	RPL30	13 kDa	0.00028	0	10	12	11	0	0	0
95	Neuroplastin	NPTN_HUMAN	27020	NPTN	44 kDa	0.00028	0	12	10	11	0	0	0	important regulators of T cell activation	10.1038/s41598-017-08519-4
96	Protein kinase C	B4DFV1_HUMAN (+1)	5580	PKC	69 kDa	0.00028	0	11	11	11	0	0	0	Protein kinase C mediate cholesterol accumulation in PMA-activated macrophages	10.1016/j.bbrc.2006.08.018
97	Glucose-6-phosphate isomerase	A0A2U3TZU2_HUMAN (+1)	2821	GPI	67 kDa	0.00028	0	13	9	11	0	0	0	plys a important role in macrophage metabolism	PMC1135953
98	60S ribosomal protein L18a	B2R4C0_HUMAN (+3)	6141	RPL18	21 kDa	0.0004	0	12	9	10.5	0	0	0
99	RAB13 protein	Q504R6_HUMAN (+1)	5872	RAB13	27 kDa	0.0004	0	10	11	10.5	0	0	0	plays a role in actin cytoskeletal reorganization and cell spreading and decreased in clinically asymptomatic chagasic patients	10.1371/journal.pntd.0004490
100	Abl interactor 1	A0A0A0MRT6_HUMAN (+4)	10006	ABI1	52 kDa	0.0004	0	10	11	10.5	0	0	0	Abi1 complex is crucial for the normal actin cytoskeleton reorganization and migration of macrophages	10.1242/jcs.02638
101	Ras-related protein Rab-6A	RAB6A_HUMAN	5870	RAB6A	24 kDa	0.0004	0	10	11	10.5	0	0	0	involved in intra-Golgi trafficking	10.1111/j.1600-0854.2006.00395.x
103	Serine/threonine-protein kinase 10	STK10_HUMAN	6793	STK10	112 kDa	0.00059	0	9	11	10	0	0	0	important in the regulation of cell shape and migration increases in macrophage differentiation	10.3389/fcell.2016.00021
104	cDNA FLJ53677, highly similar to Drebrin-like protein	B4DXL9_HUMAN	28988	DBNL	43 kDa	0.00059	0	12	8	10	0	0	0
105	Eukaryotic translation initiation factor 3 subunit B	A0A024R821_HUMAN (+2)	8662	EIF3S9	92 kDa	0.00085	0	11	8	9.5	0	0	0
106	Phosphoribosylaminoimidazole carboxylase	A0A024RD93_HUMAN	10606	PAICS	47 kDa	0.00085	0	9	10	9.5	0	0	0
107	Neuropilin-2	NRP2_HUMAN (+1)	8828	NRP2	105 kDa	0.00085	0	10	9	9.5	0	0	0	Neuropilin-2 is important for the maturation of macrophages	10.1016/j.molimm.2017.08.010	10.1111/j.1600-0854.2010.01041.x
108	RPS4Y1 protein	A4FU11_HUMAN (+3)	6192	RPS4Y1	29 kDa	0.00085	0	9	10	9.5	0	0	0
109	Utrophin	UTRO_HUMAN	7402	UTRN	394 kDa	0.0012	0	8	10	9	0	0	0
110	Neural cell adhesion molecule 1	A0A087WTF6_HUMAN (+4)	4684	NCAM1	93 kDa	0.0012	0	9	9	9	0	0	0	play a role in immune tolerance	10.3389/fimmu.2017.00892
111	Eukaryotic translation initiation factor 3 subunit A	EIF3A_HUMAN (+3)	8661	EIF3A	167 kDa	0.0012	0	8	10	9	0	0	0	negative modulator of ERK pathway activation	10.1128/MCB.05770-11
112	Malate dehydrogenase	MDHC_HUMAN	4190	MDH1	36 kDa	0.0012	0	8	10	9	0	0	0
113	Volume-regulated anion channel subunit	LRC8C_HUMAN	84230	LRRC8C	92 kDa	0.0012	0	9	9	9	0	0	0	required to maintain a constant cell volume in response to extracellular or intracellular osmotic changes	10.1126/science.1252826
114	Histone H3.2	H32_HUMAN	126961	HIST2H3A	15 kDa	0.0012	0	10	8	9	0	0	0	histones can be released acting as DAMPs	10.3389/fimmu.2018.01463
115	AP-2 complex subunit alpha-1	AP2A1_HUMAN	160	AP2A1	108 kDa	0.0012	0	10	8	9	0	0	0	AP2 controls clathrin polymerization with a membrane-activated switch and is involved in EV phagocitosis	10.1126/science.1254836
116	Lysine--tRNA ligase	SYK_HUMAN	3735	KARS	68 kDa	0.0018	0	9	8	8.5	0	0	0
117	N-alpha-acetyltransferase 15, NatA auxiliary subunit	A0A0B4J1W3_HUMAN (+1)	80155	NAA15	101 kDa	0.0026	0	7	9	8	0	0	0
118	DNA topoisomerase 1	TOP1_HUMAN	7150	TOP1	91 kDa	0.0026	0	8	8	8	0	0	0
119	Myristoylated alanine-rich C-kinase substrate	MARCS_HUMAN	4082	MARCKS	32 kDa	0.0026	0	9	7	8	0	0	0	involved in directed migration of macrophages	10.1189/jlb.1211604
120	Ribosomal protein S6 kinase	E9PGT3_HUMAN (+1)	6195	RPS6KA1	81 kDa	0.0026	0	8	8	8	0	0	0
121	Histone H3.1	H31_HUMAN	8350	HIST1H3A	15 kDa	0.0026	0	9	7	8	0	0	0	histones can be released acting as DAMPs	10.3389/fimmu.2018.01463
122	Guanine nucleotide-binding protein subunit beta-4	GBB4_HUMAN	59345	GNB4	38 kDa	0.0026	0	9	7	8	0	0	0
123	Anion exchange protein	H7C3C4_HUMAN	9497	SLC4A7	90 kDa	0.0026	0	9	7	8	0	0	0
124	40S ribosomal protein S18	RS18_HUMAN	6222	RPS18	18 kDa	0.0038	0	7	8	7.5	0	0	0			10.1111/j.1600-0854.2010.01041.x
125	HCG1821276, isoform CRA_a	A0A024RCJ8_HUMAN (+3)	170954	hCG_1821276	68 kDa	0.0038	0	7	8	7.5	0	0	0
126	Prohibitin-2	J3KPX7_HUMAN (+1)	11331	PHB2	33 kDa	0.0038	0	7	8	7.5	0	0	0
127	Epididymis secretory sperm binding protein	A0A024R240_HUMAN	2776	GNAQ	42 kDa	0.0038	0	6	9	7.5	0	0	0
128	Heterogeneous nuclear ribonucleoprotein U-like 1, isoform CRA_a	A0A024R0J9_HUMAN (+5)	11100	HNRPUL1	85 kDa	0.0038	0	7	8	7.5	0	0	0	plays a role in RNA metabolism, which binds to mRNA and influences RNA transport and processing	PMC110131
129	Transketolase	A0A0B4J1R6_HUMAN (+4)	7086	TKT	50 kDa	0.0038	0	9	6	7.5	0	0	0	inactivation during inflammation	10.1152/ajpgi.00323.2010
130	Exportin-2	XPO2_HUMAN	1434	CSE1L	110 kDa	0.0038	0	7	8	7.5	0	0	0
131	RAB21, member RAS oncogene family, isoform CRA_a	A0A024RBA9_HUMAN (+1)	23011	RAB21	24 kDa	0.0038	0	7	8	7.5	0	0	0	regulates cell adhesion and controls endosomal traffic and required for TLR4 signaling	10.1016/j.bbrc.2018.11.074
132	AP-2 complex subunit alpha-2	AP2A2_HUMAN (+1)	161	AP2A2	104 kDa	0.0038	0	7	8	7.5	0	0	0	AP2 controls clathrin polymerization with a membrane-activated switch and is involved in EV phagocitosis	10.1126/science.1254836
133	cDNA FLJ55895, highly similar to Ras-related protein Rab-7	B4DPH9_HUMAN	7879	RAB7	22 kDa	0.0038	0	0	15	7.5	0	0	0
134	cDNA FLJ14968 fis, clone THYRO1000288, highly similar to CAAX prenyl protease 1 homolog	B3KNM6_HUMAN	10269	ZMPSTE24	27 kDa	0.0038	0	15	0	7.5	0	0	0
135	AMP deaminase 3	AMPD3_HUMAN	272	AMPD3	89 kDa	0.0055	0	7	7	7	0	0	0	monocyte to macrophage maturation	10.1172/JCI108484
136	DNA helicase	A0A0S2Z4T1_HUMAN (+4)	4172	MCM3	91 kDa	0.0055	0	7	7	7	0	0	0
137	Poly [ADP-ribose] polymerase	B4E0E1_HUMAN	142	PARP	111 kDa	0.0055	0	6	8	7	0	0	0	extracellular DAMP that drives inflammatory signaling	10.1016/j.chembiol.2015.03.007
138	Splicing factor 3B subunit 1	SF3B1_HUMAN	23451	SF3B1	146 kDa	0.0055	0	7	7	7	0	0	0
139	Septin-2	B5MCX3_HUMAN (+1)	4735	SEPT2	37 kDa	0.0055	0	7	7	7	0	0	0	role in cytokinesis and down-regulated in T. gondii-infected macrophages	10.1007/s00436-011-2435-z
140	cDNA FLJ53399, highly similar to Monocarboxylate transporter 1	B4E106_HUMAN	6566	MCT1	52 kDa	0.0055	0	8	6	7	0	0	0
141	cDNA, FLJ93528, highly similar to Homo sapiens solute carrier family 1	B2R7N6_HUMAN (+2)	6506	SLC1	56 kDa	0.0055	0	7	7	7	0	0	0
142	Guanine nucleotide-binding protein G(s) subunit alpha isoforms XLas	GNAS1_HUMAN	2778	GNAS	111 kDa	0.0055	0	7	7	7	0	0	0	alter erythrocyte invasion by P. falciparum	10.1126/science.1089324
143	cDNA FLJ52934, highly similar to Tyrosine-protein phosphatase non-receptortype substrate 1	B4DP97_HUMAN (+2)	140885	SIRPA	53 kDa	0.0055	0	9	5	7	0	0	0
144	Glycogen phosphorylase	PYGB_HUMAN	5834	PYGB	97 kDa	0.0055	0	6	8	7	0	0	0
145	Transaldolase	TALDO_HUMAN	6888	TALDO1	38 kDa	0.0079	0	6	7	6.5	0	0	0
146	Pre-mRNA-processing-splicing factor 8	PRP8_HUMAN	10594	PRPF8	274 kDa	0.0079	0	7	6	6.5	0	0	0
147	Parvin, gamma, isoform CRA_b	A0A024R4U4_HUMAN	64098	PARVG	37 kDa	0.0079	0	7	6	6.5	0	0	0	involved in the initial integrin signaling for leukocyte migration	10.4049/jimmunol.176.6.3611
148	FACT complex subunit SPT16	SP16H_HUMAN	11198	SUPT16H	120 kDa	0.0079	0	7	6	6.5	0	0	0	suppress HIV-1 transcription	10.1074/jbc.M115.652339
149	Signal recognition particle subunit	SRP68_HUMAN	6730	SRP68	71 kDa	0.0079	0	8	5	6.5	0	0	0	Leishmania infection reduce the activity of vesicular transport of the proteins, which is extremely important for macrophage immune functions	10.1074/jbc.M504162200
150	ATP-dependent 6-phosphofructokinase	PFKAP_HUMAN	5214	PFKP	86 kDa	0.0079	0	4	9	6.5	0	0	0
151	Anoctamin	B4DZA5_HUMAN	55107	ANO	108 kDa	0.0079	0	8	5	6.5	0	0	0	supports bacterial phagocytosis and killing	10.1038/ncomms7245
152	E3 ubiquitin-protein ligase Itchy homolog	ITCH_HUMAN	83737	ITCH	103 kDa	0.0079	0	6	7	6.5	0	0	0	kno expression exhibit augmented NF‐κB‐dependent inflammatory responses	10.1016/j.cub.2009.06.038
153	A disintegrin and metalloproteinase with thrombospondin motifs 1	ATS1_HUMAN (+1)	9510	ADAMTS1	105 kDa	0.0079	0	7	6	6.5	0	0	0	regulatior of satellite cell activity and regeneration after muscle injury	10.1038/s41467-017-00522-7
154	Polyadenylate-binding protein	B4DZW4_HUMAN	26986	PAB	66 kDa	0.0079	0	7	6	6.5	0	0	0
155	Histone H2AX	H2AX_HUMAN	3014	H2AFX	15 kDa	0.0079	0	6	7	6.5	0	0	0	histones can be released acting as DAMPs	10.3389/fimmu.2018.01463
